# Supplementary material for: Genetic Characterization of Multidrug-Resistant Acinetobacter baumannii and Synergy Assessment of Antimicrobial Combinations
Source: Antibiotics (Basel). 2024 Nov 13;13(11):1079. doi: 10.3390/antibiotics13111079 (PMC11591439; doi:10.3390/antibiotics13111079)
Supplement: Supplementary file 1 [file antibiotics-13-01079-s001.zip]

Archive with 1 entries (1 files):
- antibiotics-3304810-supplementary.pdf
